# Supplementary material for: Chia Seed Mucilage Edible Films with Origanum vulgare and Satureja montana Essential Oils: Characterization and Antifungal Properties
Source: Membranes (Basel). 2022 Feb 11;12(2):213. doi: 10.3390/membranes12020213 (PMC8875529; doi:10.3390/membranes12020213)
Supplement: Supplementary file 1 [file membranes-12-00213-s001.zip]

Archive with 1 entries (1 files):
- membranes-1500894-supplementary.pdf
